# Supplementary material for: Multi-omics analysis reveals the potential for fermented Cordyceps militaris mushroom substrate in laying hens
Source: Front Microbiol. 2026 Jun 17;17:1807060. doi: 10.3389/fmicb.2026.1807060 (PMC13318908; doi:10.3389/fmicb.2026.1807060)
Supplement: Supplementary file 1 [file Table_1.xlsx]

## Sheet: Sheet1
Composition and nutrient levels of experimental diets(%)
Items	AMC	BMC	CMC	DMC
Corn	57.2	58.7	52	46.1
Wheat bran	9.63	0.83	1.83	1.83
Soybean meal	23	20.3	16	11.9
Fermented mushroom residue	-	10	20	30
CaHPO4	0.84	0.84	0.84	0.84
Limestone	8.71	8.71	8.71	8.71
NaCl	0.03	0.03	0.03	0.03
DL-Met	0.09	0.09	0.09	0.09
Premix	0.5	0.5	0.5	0.5
Total	100	100	100	100
Nutrient levels
ME / (MJ/ kg)	10.62	10.92	10.49	10.13
CP	16.43	16.43	16.43	16.44
Ca	3.5	3.5	3.5	3.5
TP	0.6	0.6	0.6	0.6
Met	0.34	0.34	0.34	0.34
Lys	0.86	0.86	0.86	0.86
Note:The premix provided the following per kg of diets: VA 10000 IU, VD3 1800 IU, VE 10IU, VK 10 mg, VB12 5 μg, thiamine 1 mg, riboflavin 4.5mg, calcium pantothenate 50 mg, niacin 24.5 mg, pyridoxine 5 mg, biotin 1 mg, folic acid 1 mg, choliline 500 mg, Mn 60 mg, I 0.4 mg, Fe 80 mg, Cu 8 mg, Se 0.3 mg;Nutritional levels are measured.
