# Supplementary material for: Multi-omics analysis reveals the potential for fermented Cordyceps militaris mushroom substrate in laying hens
Source: Front Microbiol. 2026 Jun 17;17:1807060. doi: 10.3389/fmicb.2026.1807060 (PMC13318908; doi:10.3389/fmicb.2026.1807060)
Supplement: Supplementary file 2 [file Table_2.xlsx]

## Sheet: Sheet1
Sequencing data volume and quality statistics
Sample_name	Raw_reads	Raw_bases(G)	Removed_low_quality_Reads	Removed_Low_Qualitybases(G)	Removed_host_Reads	Removed_host_bases(G)	Q20(%)	Q30(%)	GC_content(%)
1-1-1MS	41967150	6.3	41955302	6.29	41913712	6.28	0.985521	0.952984	0.502795
1-2-1MS	44227718	6.63	44215558	6.63	44200826	6.63	0.987017	0.955947	0.499246
1-3-1MS	41966946	6.3	41955836	6.29	41948046	6.29	0.989026	0.962042	0.49849
1-4-1MS	46191138	6.93	46179482	6.93	46175534	6.92	0.987144	0.955994	0.491932
1-5-1MS	43149082	6.47	43137238	6.47	43116890	6.47	0.984479	0.949211	0.509307
1-6-1MS	46623996	6.99	46608620	6.99	46596674	6.99	0.987384	0.957212	0.504415
2-1-1MS	43184506	6.48	43168044	6.47	43102020	6.46	0.985419	0.953688	0.512082
2-2-1MS	43420686	6.51	43406818	6.51	43399024	6.51	0.987787	0.959396	0.500989
2-3-1MS	41477874	6.22	41466868	6.22	41458472	6.22	0.988384	0.960489	0.501877
2-4-1MS	41356824	6.2	41345606	6.2	41337500	6.2	0.987472	0.957789	0.505287
2-5-1MS	44845144	6.73	44829430	6.72	44706208	6.7	0.987927	0.959442	0.498925
2-6-1MS	44437428	6.67	44425558	6.66	44386366	6.66	0.985765	0.952573	0.495537
3-1-1MS	44310234	6.65	44297628	6.64	44281732	6.64	0.987594	0.958369	0.510107
3-2-1MS	45490614	6.82	45479124	6.82	45466462	6.82	0.987021	0.956151	0.500921
3-3-1MS	43179628	6.48	43166314	6.47	43144074	6.47	0.986899	0.956681	0.505949
3-4-1MS	43123326	6.47	43109556	6.46	43090872	6.46	0.984489	0.947626	0.513175
3-5-1MS	43869658	6.58	43856300	6.58	43492206	6.52	0.985357	0.952556	0.502499
3-6-1MS	44056908	6.61	44040626	6.6	43999902	6.6	0.986358	0.955047	0.516354
4-1-1MS	45752402	6.86	45738206	6.86	45730110	6.86	0.988251	0.960205	0.501402
4-2-1MS	44798294	6.72	44783774	6.71	44769428	6.71	0.986772	0.955273	0.497769
4-3-1MS	45629752	6.84	45614918	6.84	44816764	6.72	0.985971	0.952777	0.51136
4-4-1MS	45402998	6.81	45389916	6.81	45140638	6.77	0.986519	0.954283	0.49502
4-5-1MS	44645158	6.7	44631008	6.69	44601086	6.69	0.985714	0.952452	0.509535
4-6-1MS	43434670	6.52	43421324	6.51	42590620	6.39	0.985813	0.95272	0.506086
Total	1056542134	158.49	1056223054	158.37	1053465166	157.98	23.6801	22.9309	12.0911
