# Supplementary material for: Multi-omics analysis reveals the potential for fermented Cordyceps militaris mushroom substrate in laying hens
Source: Front Microbiol. 2026 Jun 17;17:1807060. doi: 10.3389/fmicb.2026.1807060 (PMC13318908; doi:10.3389/fmicb.2026.1807060)
Supplement: Supplementary file 3 [file Table_3.xlsx]

## Sheet: Sheet1
Data assembly
sample	total_length(bp)	num_contigs	average_length	max_length	min_length	N50
1-1-1MS	521953140	366808	1422.96	411855	500	1809
1-2-1MS	520963105	340808	1528.61	409724	500	2140
1-3-1MS	451948945	273581	1651.97	368558	500	2573
1-4-1MS	511723817	311398	1643.31	408771	500	2579
1-5-1MS	528372519	352488	1498.98	581266	500	2047
1-6-1MS	572809586	383759	1492.63	426458	500	2007
2-1-1MS	562043079	413805	1358.23	386329	500	1663
2-2-1MS	491940459	336505	1461.91	547281	500	1951
2-3-1MS	474978861	318813	1489.84	426458	500	2013
2-4-1MS	481585317	327482	1470.57	407002	500	1949
2-5-1MS	568615018	398769	1425.93	351915	500	1819
2-6-1MS	593382948	420375	1411.56	265527	500	1818
3-1-1MS	545089981	385186	1415.13	318977	500	1804
3-2-1MS	569384427	385309	1477.73	264735	500	2008
3-3-1MS	558317539	417502	1337.28	244426	500	1616
3-4-1MS	552715573	389713	1418.26	426465	500	1803
3-5-1MS	574956465	419234	1371.45	364695	500	1662
3-6-1MS	552374603	383433	1440.6	373440	500	1853
4-1-1MS	467155662	287286	1626.1	344140	500	2486
4-2-1MS	496469829	295962	1677.48	317252	500	2656
4-3-1MS	517285311	340875	1517.52	394235	500	2132
4-4-1MS	497776271	313667	1586.96	295738	500	2328
4-5-1MS	507271858	340339	1490.49	504693	500	2022
4-6-1MS	514498650	376238	1367.48	287348	500	1682
Average	5.26401e+08	357472	1482.62	380304	500	2017.5
